# Supplementary material for: Research of Fluridone’s Effects on Growth and Pigment Accumulation of Haematococcus pluvialis Based on Transcriptome Sequencing
Source: Int J Mol Sci. 2022 Mar 14;23(6):3122. doi: 10.3390/ijms23063122 (PMC8954833; doi:10.3390/ijms23063122)
Supplement: Supplementary file 1 [file ijms-23-03122-s001.zip]

Archive with 1 entries (1 files):
- ijms-1641893-supplementary.pdf
